# Supplementary material for: Effects of Beetroot Juice on Physical Performance in Professional Athletes and Healthy Individuals: An Umbrella Review
Source: Nutrients. 2025 Jun 9;17(12):1958. doi: 10.3390/nu17121958 (PMC12195723; doi:10.3390/nu17121958)
Supplement: Supplementary file 1 [file nutrients-17-01958-s001.zip]

Archive with 7 entries (7 files):
- Supplementary File S1 Search Strategy.pdf
- Supplementary File S2 AMSTAR-2 Table.xlsx
- Supplementary File S3 Forest and Funnel Plot.pdf
- Supplementary File S4 Corrected Covered Area.xlsx
- Supplementary File S5 Data Synthesis.xlsx
- Supplementary File S6 PRISMA_2020_checklist.pdf
- Supplementary File S7 PRISMA_2020_abstract_checklist.pdf
