# Supplementary material for: Effects of Beetroot Juice on Physical Performance in Professional Athletes and Healthy Individuals: An Umbrella Review
Source: Nutrients. 2025 Jun 9;17(12):1958. doi: 10.3390/nu17121958 (PMC12195723; doi:10.3390/nu17121958)
Supplement: Supplementary file 1 [file nutrients-17-01958-s001.zip › Supplementary File S2 AMSTAR-2 Table.xlsx]

## Sheet: AMSTAR-2 Table
author year	publisher	title	Q.1	Q.2	Q.3	Q.4	Q.5	Q.6	Q.7	Q.8	Q.9	Q.10	Q.11	Q.12	Q.13	Q.14	Q.15	Q.16	Score
(Van De Walle & Vukovich, 2018)	Journal of Strength and Conditioning Research	The effect of nitrate supplementation on exercise tolerance and performance: a systematic review and meta-analysis	Y	Y	Y	Y	N	N	Y	Y	N	N	Y	N	Y	Y	Y	Y	M
(Campos et al., 2018)	British Journal of Nutrition	Nitrate supplementation improves physical performance specifically in non-athletes during prolonged open-ended tests: a systematic review and meta-analysis	Y	Y	Y	Y	Y	Y	Y	Y	Y	N	Y	N	Y	Y	Y	Y	M
(Evangelista et al., 2024)	Journal of the American Nutrition Association	Effects of beetroot-based supplements on muscular endurance and strength in healthy male individuals: a systematic review and meta-analysis	Y	Y	Y	Y	Y	Y	Y	Y	Y	N	Y	Y	Y	Y	Y	Y	H
(Coggan et al., 2021)	Journal of the International Society of Sports Nutrition	Effect of dietary nitrate on human muscle power: a systematic review and individual participant data meta-analysis	Y	PY	Y	PY	Y	Y	Y	Y	Y	N	Y	Y	Y	Y	Y	Y	M
(Alvares et al., 2022)	Critical Reviews in Food Science and Nutrition	Effect of dietary nitrate ingestion on muscular performance: a systematic review and meta-analysis of randomized controlled trials	Y	Y	Y	Y	Y	Y	Y	Y	Y	N	Y	Y	Y	Y	Y	Y	M
(Hogwood et al., 2023)	Sports Medicine	Limited Effects of Inorganic Nitrate Supplementation on Exercise Training Responses A Systematic Review and Meta-analysis	Y	Y	Y	Y	Y	Y	Y	Y	Y	N	Y	Y	Y	Y	Y	Y	H
(Esen et al., 2023)	Journal of the American Nutrition Association	The Effect of Dietary Nitrate on the Contractile Properties of Human Skeletal Muscle A Systematic Review and Meta-Analysis	Y	PY	Y	PY	Y	Y	PY	Y	Y	N	Y	N	Y	Y	Y	Y	M
(Alsharif et al., 2023)	Antioxidants	Effects of Dietary Nitrate Supplementation on Performance during Single and Repeated Bouts of Short-Duration High-Intensity Exercise A Systematic Review and Meta-Analysis of Randomised Controlled Trials	Y	Y	Y	Y	Y	Y	Y	Y	Y	N	Y	Y	Y	Y	Y	Y	M
(Tan et al., 2024)	Nutrients	Effects of Dietary Nitrate Supplementation on High-Intensity Cycling Sprint Performance in Recreationally Active Adults A Systematic Review and Meta-Analysis	Y	Y	Y	Y	Y	Y	Y	Y	Y	N	Y	Y	Y	Y	Y	Y	H
(Tan et al., 2023)	Nutrients	Effects of Dietary Nitrate Supplementation on Back Squat and Bench Press Performance A Systematic Review and Meta-Analysis	Y	Y	Y	Y	Y	Y	Y	Y	Y	N	Y	N	Y	Y	Y	Y	M
(Wong et al., 2022)	Journal of Exercise Science & Fitness	The effects of nitrate ingestion on high-intensity endurance time-trial performance A systematic review and meta-analysis	Y	PY	Y	Y	Y	Y	PY	Y	Y	N	Y	Y	Y	Y	Y	Y	M
(Wong et al., 2021)	Nutrients	The effect of beetroot ingestion on high-intensity interval training A systematic review and meta-analysis	Y	Y	Y	N	Y	Y	Y	Y	Y	N	Y	Y	Y	Y	Y	Y	M
(McMahon et al., 2017)	Sports Medicine	The Effect of Dietary Nitrate Supplementation on Endurance Exercise Performance in Healthy Adults A Systematic Review and Meta-Analysis	Y	PY	Y	Y	Y	Y	Y	Y	Y	N	Y	Y	Y	Y	Y	Y	H
(Hoon et al., 2013)0	International Journal of Sport Nutrition and Exercise Metabolism	The effect of nitrate supplementation on exercise performance in healthy individuals A systematic review and meta-analysis	Y	Y	Y	Y	Y	Y	Y	Y	Y	N	Y	Y	Y	Y	Y	N	M
(Gao et al., 2021)	Journal of the International Society of Sports Nutrition	The effects of dietary nitrate supplementation on endurance exercise performance and cardiorespiratory measures in healthy adults a systematic review and meta-analysis	Y	PY	Y	PY	Y	Y	Y	Y	Y	N	Y	Y	Y	Y	Y	Y	M
