# Supplementary material for: Effects of Beetroot Juice on Physical Performance in Professional Athletes and Healthy Individuals: An Umbrella Review
Source: Nutrients. 2025 Jun 9;17(12):1958. doi: 10.3390/nu17121958 (PMC12195723; doi:10.3390/nu17121958)
Supplement: Supplementary file 1 [file nutrients-17-01958-s001.zip › Supplementary File S4 Corrected Covered Area.xlsx]

## Sheet: 0. Start here
GROOVE tool: Graphical Representation of Overlap for OVErviews
DOI:	10.17605/OSF.IO/U2MS4
What is GROOVE? GROOVE (Graphical Representation of Overlap for OVErviews) is a tool that provides a visual display of the overlap of primary studies among systematic reviews. Starting with a simple matrix of evidence, this tool will automatically inform: - The corrected covered area (CCA) for the whole matrix. - The number of unique primary studies. - The number of overlapped primary studies (an…
Pieper D, Antoine S-L, Mathes T, Neugebauer EAM, Eikermann M. Systematic review finds overlapping reviews were not mentioned in every other overview. Journal of Clinical Epidemiology. 2014;67(4):368–75.
How to use this tool: You only have to enter data on the "1. Matrix" sheet. The matrix supports up to 70 systematic reviews and 1000 unique primary studies. You will get all the results on the "GROOVE" sheets (colour or greyscale version). 1. Go to the "1. Matrix" sheet. 2. Write all the systematic reviews ID in the columns, starting in the C5 cell. 3. Write all the primary studies ID in the rows…
Advanced usage: Incorporating structural missingness While you are building the matrix of evidence, you will notice that it should be impossible to mark a "1" in some cells. A cell that can not acquire other value than 0 is called "structural missingness" or "structural zero". For example, a primary study published in 2015 can not be included in a systematic review published in 2013; this would b…
Example: How to enter data into the matrix
Contact: javier.perez.b@gmail.com

## Sheet: 1. Matrix
MATRIX OF EVIDENCE
TOPIC:
Primary Studies		Systematic Reviews
Study ID	Reference	Van De Walle & Vukovich, 2018	Campos et al., 2018	Evangelista et al., 2024	Coggan et al., 2021	Alvares et al., 2022	Hogwood et al., 2023	Esen et al., 2023	Alsharif et al., 2023	Tan et al., 2024	Tan et al., 2023	Wong et al., 2022	Wong et al., 2021	McMahon et al., 2017	Hoon et al., 2013	Gao et al., 2021
Oskarsson, 2018 (1)
Lowings, 2017 (2)			1													1
Cuenca, 2018 (3)					1			1	1	1
Jonvik, 2018a (4)	Repeated-sprint performance and plasma responses following beetroot juice supplementation do not differ between recreational, competitive and elite sprint athletes.				1			1	1	1			1	1
Nyakayiru, 2017a(5)	Beetroot Juice Supplementation Improves High-Intensity Intermittent Type Exercise Performance in Trained Soccer Players.		1						1
Castro, 2019 (6)
Thompson, 2016 (7)			1						1				1
McQuillan, 2017a(8)	Dietary Nitrate Fails to Improve 1 and 4 km Cycling Performance in Highly Trained Cyclists.		1
Domínguez, 2017 (9)					1			1	1
Richard, 2018 (10)
Oliveira, 2018(11)				1		1
Kent, 2018 (12)												1				1
Kent, 2019 (13)													1
Thompson, 2015 (14)		1	1						1
Porcelli, 2016 (15)					1	1			1							1
McQuillan,2017b(16)	The effect of dietary nitrate supplementation on physiology and performance in trained cyclists.		1									1				1
Shannon, 2017a (17)	Dietary nitrate supplementation enhances short but not longer duration running time-trial performance.		1									1				1
Jonvik, 2018b (18)	The Effect of Beetroot Juice Supplementation on Dynamic Apnea and Intermittent Sprint Performance in Elite Female Water Polo Players.
Lansley, 2011a (19)	Acute Dietary Nitrate Supplementation Improves Cycling Time Trial Performance.	1	1									1		1	1	1
Nybäck, 2017 (20)
Mosher, 2016 (21)			1	1		1					1
Rimer, 2016 (22)			1		1			1		1						1
Smith, 2019 (23)					1				1				1
Vanhatalo, 2010(24)		1	1											1	1	1
Papadopoulos2018(25						1
Christensen2013(26)			1						1			1	1	1		1
Wylie, 2016 (27)			1		1				1	1			1			1
McQuillan, 2018(28)																1
Rokkedal-Lausch,2019 (29)												1				1
Tillin, 2018 (30)						1		1
Esen, 2019 (31)																1
Peeling, 2015 (32)		1	1									1		1
Muggeridge, 2015(33)
Callahan, 2017 (34)			1									1				1
Thompson, 2017 (35)							1						1
Hoon, 2014a (36)	Nitrate supplementation and high-intensity performance in competitive cyclists.		1			1										1
Lane, 2014(37)			1											1		1
Lansley, 2011b (38)	Dietary nitrate supplementation reduces the O2 cost of walking and running		1												1
Flanagan, 2016 (39)								1
Boorsma, 2014(40)		1	1											1
Christensen, 2017 (41)			1
Tan, 2018 (42)
MacLeod, 2015 (43)		1										1		1
Shannon, 2016 (44)												1				1
de Oliveira 2017						1
McIlvenna, 2019 (45)
Murphy, 2012 (46)		1	1									1		1		1
Arnold, 2015 (47)		1										1		1		1
Puype, 2015 (48)							1									1
Santana, 2019 (49)																1
Bailey, 2009 (50)		1	1												1	1
Oliveira, 2020 (51)				1		1
Cocksedge, 2020 (52)																1
Hurst, 2020 (53)												1				1
Muggeridge, 2014 (54)		1										1		1		1
Glaister, 2015 (55)			1									1		1		1
Flueck, 2019 (56)
Jodra, 2019 (57)								1		1
Pawlak-Chaouch, 2019 (58)									1				1
Haider, 2014 (59)				1				1
Cermak, 2012a (60)	No improvement in endurance performance after a single dose of beetroot juice.	1	1									1		1	1
Thompson, 2014 (61)		1	1
Kelly, 2013 (62)			1											1		1
Hoon, 2015 (63)						1		1
Moore, 2017 (64)
Martin, 2014 (65)			1						1				1	1
Muggeridge, 2013 (66)			1						1				1	1		1
Cermak, 2012b (67)	Nitrate supplementation’s improvement of 10-km time-trial performance in trained cyclists	1	1
Vasconcellos, 2017 (68)			1
Wylie, 2013a (69)	Dietary nitrate supplementation improves team sport-specific intense intermittent exercise performance	1	1						1				1	1
Hoon, 2014b (70)	The Effect of Variable Doses of Inorganic Nitrate-Rich Beetroot Juice on Simulated 2,000-m Rowing Performance in Trained Athletes.	1	1									1		1
Wilkerson, 2012 (71)		1	1											1	1	1
Mosher, 2020 (72)
López-Samanes,b 2020 (73)	Effects of Beetroot Juice Ingestion on Physical Performance in Highly Competitive Tennis Players. Nutrients			1		1			1
Wylie, 2013b (74)	Beetroot juice and exercise: pharmacodynamic and dose-response relationships	1	1
Craig, 2018 (75)				1		1
Horiuchi, 2017 (76)																1
Rossetti, 2017 (77)																1
Kelly, 2014 (78)																1
Vanhatalo, 2011 (79)		1												1	1	1
Aucouturier, 2015 (80)		1	1	1		1			1				1	1		1
Masschelein, 2012 (81)		1												1	1	1
Fulford, 2013 (82)			1	1		1		1
Lee, 2019 (83)						1		1
Fowler, 2020 (84)
Handzlik, 2013 (85)														1		1
Husmann, 2019 (86)				1		1		1
Rienks, 2015 (87)			1													1
Wickham, 2019 (88)						1
Shannon, 2017b (89)	Effects of Dietary Nitrate Supplementation on Physiological Responses, Cognitive Function, and Exercise Performance at Moderate and Very-High Simulated Altitude.
Trexler, 2019 (90)				1		1								1
Rodríguez-Fernández, 2020 (91)								1
Reynolds, 2020 (92)									1
Collins, 2020 (93)
Jonvik, 2020 (94)				1	1	1
Ranchal-Sanchez, 2020 (95)				1		1					1
Liubertas, 2020 (96)
Fernández-Elías, 2020 (97)				1		1
Robinson, 2020 (98)
Breese, 2013 (99)		1	1	1										1		1
Bailey, 2010 (100)		1	1			1									1
Garnacho-Castaño, 2018 (101)																1
Balsalobre-Fernández, 2018 (102)																1
Bailey, 2015 (103)		1	1	1
Garnacho-Castaño, 2020 (104)						1
Buck, 2015 (105)			1						1					1
Kramer, 2016 (106)			1		1	1			1			1				1
Sandbakk, 2015 (107)														1		1
Porcelli, 2015 (108)		1	1											1		1
Nyakayiru, 2017b (109)	No Effect of Acute and 6-Day Nitrate Supplementation on VO(2) and Time-Trial Performance in Highly Trained Cyclists		1										1
Jonvik, 2019 (110)						1
Bourdillon, 2015 (111)		1														1
Finkel, 2018 (112)							1
Gasier, 2017 (113)						1
Larsen, 2007 (114)			1											1	1	1
Larsen, 2010 (115)		1												1	1
Fan, 2018 (116)																1
Gholami, 2019 (117)																1
Peacock, 2012 (118)		1	1									1		1	1
Bescós, 2011 (119)			1
Bescós, 2012 (120)			1													1
Ghiarone, 2017 (121)
Smet, 2016 (122)							1
Coggan a 2015（123）. Effect of acute dietary nitrate intake on knee extensor speed and power in healthy men and women. Nitric Oxide.			1		1	1
Corry 2015 （124）			1						1
Kokkinoplitis 2014 （125）			1	1				1					1	1
Bond 2012 （126）			1											1	1
Amano 2018 (127)														1		1
Bescos 2011 (128)		1														1
Betteridge 2015 (129)																1
Breese 2017 (130)																1
Crum 2017 (131)																1
Crum 2018 (132)																1
De Castro 2018																1
de Souza 2022				1
Garnacho-Castaño 2022				1							1
Khosravi 2021				1
Williams 2020				1							1
Tan 2022				1							1
Clifford 2016a	Effects of beetroot juice on recovery of muscle function and performance between bouts of repeated sprint exercise.			1		1
Clifford 2016b 五好文献里				1
Clifford 2017a 五号文献里				1
Daab 2021				1
Tatlici 2021				1
Tillin 2019				1
Rothwell and Alkhatib 2014					1
Coggan b 2015 Acute dietary nitrate intake improves muscle contractile function in patients with heart failure: a double-blind, placebo_x0002_controlled, randomized tria					1	1		1
Coggan 2018					1			1
Bender 2018					1	1		1	1
Jodra 2020					1				1
Coggan 2020					1			1
Rodriguez-Fernandez 2020					1
Gallardo 2021					1
Dumar 2021					1				1
Coggan 2019						1
Haider and Folland 2014						1
Lara 2015						1
López-Samanes,a 2020	Does Acute Beetroot Juice Supplementation Improve ~ Neuromuscular Performance and Match Activity in Young Basketball Players?					1
Siervo 2016						1
Whitfield 2017						1
Meamarbashi 2014																1
Mumford 2018																1
Nyback 2017												1				1
Antonietto, 2021
Miraftabi 2021
Pryor 2017																1
Bernardi,2018									1				1
Tatlici, 2019
Trexler 2014																1
Muggeridge 2017							1							1
Shaltout 2017							1
Van Hoorebeke 2016																1
Sousa 2022							1
Thompson 2018							1						1	1
Berry 2020																1
Woessner 2018							1
Torregrosa-Garcia 2019																1
Robinson 2021																1
Wickham 2018																1
Perez 2019																1
Jonvik 2021								1
Esen 2022									1
Rimer 2017									1
Roelofs 2017									1
Perez 2019																1
Casado 2021												1				1
Engan 2012														1
Ernest 2016
Kokkinoplitisk 2014													1
De Castro 2019												1
Jo 2019												1
Rodríguez-Fernández, 2020											1
Dominguez et al. (2017)										1
	TOTAL INCLUDED PRIMARY STUDIES	28	52	27	19	35	9	19	27	6	6	23	17	37	13	68
	TOTAL STRUCTURAL ZEROS	0	0	0	0	0	0	0	0	0	0	0	0	0	0	0

## Sheet: 2.1 GROOVE - colour version
	Overall results				Graphical Representation of Overlap for OVErviews (GROOVE)
							Van De Walle & Vukovich, 2018
	Number of columns (number of reviews)	c	15					Campos et al., 2018	Evangelista et al., 2024	Coggan et al., 2021	Alvares et al., 2022	Hogwood et al., 2023	Esen et al., 2023	Alsharif et al., 2023	Tan et al., 2024
	Number of rows (number of index publications)	r	193													105	=	Total nodes (pairs of reviews)
	Number of included primary studies (including double counting)	N	386			Campos et al., 2018	0.333333									61	=	Slight overlap (<5%)
	Covered area	N/(rc)	0.133333			Evangelista et al., 2024	0.0576923	0.0821918								17	=	Moderate overlap (5% to <10%)
	Corrected covered area	(N-r)/(rc-r)	0.0714286			Coggan et al., 2021	0	0.0597015	0.0222222							4	=	High overlap (10% to <15%)
	Interpretation of overlap	Moderate overlap				Alvares et al., 2022	0.0327869	0.0875	0.265306	0.125						23	=	Very High overlap (>15%)
	Structural Zeros	X	0			Hogwood et al., 2023	0	0	0	0	0					Tan et al., 2023	Wong et al., 2022	Wong et al., 2021	McMahon et al., 2017	Hoon et al., 2013
	Corrected covered area (adjusting by structural zeros)	(N-r)/(rc-r-X)	0.0714286			Esen et al., 2023	0	0.0441176	0.0952381	0.266667	0.148936	0
						Alsharif et al., 2023	0.0576923	0.179104	0.0384615	0.277778	0.0877193	0	0.0952381
	N° of non-overlapped primary studies	In 1 SR	72			Tan et al., 2024	0	0.0357143	0	0.190476	0	0	0.190476	0.1
	Number of overlapped primary studies	In 2 SRs	43			Tan et al., 2023	0	0.0175439	0.178571	0	0.0512821	0	0	0	0
		In 3 SRs	23			Wong et al., 2022	0.214286	0.190476	0	0.0243902	0.0175439	0	0	0.0416667	0	0
		In 4 SRs	17			Wong et al., 2021	0.0465116	0.15	0.047619	0.0909091	0.0196078	0.0833333	0.0588235	0.333333	0.0952381	0	0.025641
		In 5 SRs	10			McMahon et al., 2017	0.413043	0.348485	0.0666667	0.0181818	0.0285714	0.0454545	0.037037	0.122807	0.0238095	0	0.22449	0.173913
		In 6 SRs	5			Hoon et al., 2013	0.322581	0.181818	0	0	0.0212766	0	0	0	0	0	0.0909091	0	0.25
		In 7 SRs	0			Gao et al., 2021	0.170732	0.25	0.0215054	0.0481928	0.040404	0.0131579	0.0116279	0.0674157	0.0277778	0	0.213333	0.0493827	0.235294	0.0945946
		In 8 SRs	1
		In 9 SRs	0
		In 10 SRs	0
		In 11 SRs	0
		In 12 SRs	0
		In 13 SRs	0
		In 14 SRs	0
		In 15 or more SRs	0
						Very high overlap	5	6	2	3	0	0	1	1	0	0	2	1	2	0	0	0	0	0	0	0	0	0	0	0	0	0	0	0	0	0	0	0	0	0	0	0	0	0	0	0	0	0	0
						High overlap	0	0	0	1	1	0	0	2	0	0	0	0	0	0	0	0	0	0	0	0	0	0	0	0	0	0	0	0	0	0	0	0	0	0	0	0	0	0	0	0	0	0	0
						Moderate overlap	2	3	2	1	2	1	2	1	1	0	1	0	0	1	0	0	0	0	0	0	0	0	0	0	0	0	0	0	0	0	0	0	0	0	0	0	0	0	0	0	0	0	0
						Slight overlap
						Number of SRs	15
						Number of nodes	105
[truncated: 114 more columns]

## Sheet: 2.2 GROOVE - greyscale version
	Overall results				Graphical Representation of Overlap for OVErviews (GROOVE)
							Van De Walle & Vukovich, 2018
	Number of columns (number of reviews)	c	15					Campos et al., 2018	Evangelista et al., 2024	Coggan et al., 2021	Alvares et al., 2022	Hogwood et al., 2023	Esen et al., 2023	Alsharif et al., 2023	Tan et al., 2024
	Number of rows (number of index publications)	r	193													105	=	Total nodes (pairs of reviews)
	Number of included primary studies (including double counting)	N	386			Campos et al., 2018	0.333333									61	=	Slight overlap (<5%)
	Covered area	N/(rc)	0.133333			Evangelista et al., 2024	0.0576923	0.0821918								17	=	Moderate overlap (5% to <10%)
	Corrected covered area	(N-r)/(rc-r)	0.0714286			Coggan et al., 2021	0	0.0597015	0.0222222							4	=	High overlap (10% to <15%)
	Interpretation of overlap	Moderate overlap				Alvares et al., 2022	0.0327869	0.0875	0.265306	0.125						23	=	Very High overlap (>15%)
	Structural Zeros	X	0			Hogwood et al., 2023	0	0	0	0	0					Tan et al., 2023	Wong et al., 2022	Wong et al., 2021	McMahon et al., 2017	Hoon et al., 2013
	Corrected covered area (adjusting by structural zeros)	(N-r)/(rc-r-X)	0.0714286			Esen et al., 2023	0	0.0441176	0.0952381	0.266667	0.148936	0
						Alsharif et al., 2023	0.0576923	0.179104	0.0384615	0.277778	0.0877193	0	0.0952381
	N° of non-overlapped primary studies	In 1 SR	72			Tan et al., 2024	0	0.0357143	0	0.190476	0	0	0.190476	0.1
	Number of overlapped primary studies	In 2 SRs	43			Tan et al., 2023	0	0.0175439	0.178571	0	0.0512821	0	0	0	0
		In 3 SRs	23			Wong et al., 2022	0.214286	0.190476	0	0.0243902	0.0175439	0	0	0.0416667	0	0
		In 4 SRs	17			Wong et al., 2021	0.0465116	0.15	0.047619	0.0909091	0.0196078	0.0833333	0.0588235	0.333333	0.0952381	0	0.025641
		In 5 SRs	10			McMahon et al., 2017	0.413043	0.348485	0.0666667	0.0181818	0.0285714	0.0454545	0.037037	0.122807	0.0238095	0	0.22449	0.173913
		In 6 SRs	5			Hoon et al., 2013	0.322581	0.181818	0	0	0.0212766	0	0	0	0	0	0.0909091	0	0.25
		In 7 SRs	0			Gao et al., 2021	0.170732	0.25	0.0215054	0.0481928	0.040404	0.0131579	0.0116279	0.0674157	0.0277778	0	0.213333	0.0493827	0.235294	0.0945946
		In 8 SRs	1
		In 9 SRs	0
		In 10 SRs	0
		In 11 SRs	0
		In 12 SRs	0
		In 13 SRs	0
		In 14 SRs	0
		In 15 or more SRs	0
						Very high overlap	5	6	2	3	0	0	1	1	0	0	2	1	2	0	0	0	0	0	0	0	0	0	0	0	0	0	0	0	0	0	0	0	0	0	0	0	0	0	0	0	0	0	0
						High overlap	0	0	0	1	1	0	0	2	0	0	0	0	0	0	0	0	0	0	0	0	0	0	0	0	0	0	0	0	0	0	0	0	0	0	0	0	0	0	0	0	0	0	0
						Moderate overlap	2	3	2	1	2	1	2	1	1	0	1	0	0	1	0	0	0	0	0	0	0	0	0	0	0	0	0	0	0	0	0	0	0	0	0	0	0	0	0	0	0	0	0
						Slight overlap
						Number of SRs	15
						Number of nodes	105
[truncated: 114 more columns]
