# Supplementary material for: Effects of Beetroot Juice on Physical Performance in Professional Athletes and Healthy Individuals: An Umbrella Review
Source: Nutrients. 2025 Jun 9;17(12):1958. doi: 10.3390/nu17121958 (PMC12195723; doi:10.3390/nu17121958)
Supplement: Supplementary file 1 [file nutrients-17-01958-s001.zip › Supplementary File S5 Data Synthesis.xlsx]

## Sheet: Data Synthesis
Evaluation indicators	Publication		SMD	95% CI upper	95% CI lower	SE	SMD	I²	Calculation method	Z score & P	Publication bias q & p
	Author	Intervention
(Yo-Yo IR1 test)/YY	(Wong et al., 2021)	Yo-Yo IR1	0.46	0.77	0.14	0.160714	0.27(0.00, 0.54)	0.675	Random	z = 1.967 p = 0.049	q=3.08 p=0.079
	(Alsharif et al., 2023)	Yo-Yo IR1	0.17	0.24	0.09	0.038265
Time trial performance/TT	(Wong et al., 2022)	(Time Trial 5-30min)	0.15	0.31	0	0.079082	0.00(-0.08, 0.07)	0.375	Fixed	z = 0.707 p = 0.480	q=11.11 p=0.085
	(Wong et al., 2022)	(Time Trial 30-60min)	0.13	0.47	-0.2	0.170918
	(Van De Walle & Vukovich, 2018)	Treadmill, running, cycling TT	-0.05	0.17	-0.28	0.114796
	(Gao et al., 2021)	SD to SMD TT	-0.08	0.04	-0.21	0.063776
	(Hoon et al., 2013)	Treadmill, running, cycling TT	0.11	0.37	-0.16	0.135204
	(McMahon et al., 2017)	Treadmill, running, cycling TT	-0.1	0.06	-0.27	0.084184
（TTE）/Time to exhaustion in seconds	(Hogwood et al., 2023)	Treadmill, cycle incremental etc.	0.08	0.37	-0.21	0.147959	0.365(0.168, 0.562)	0.602	Random	z = 3.631 p = 0.000	q=7.53 p= 0.057
	(Gao et al., 2021)	SD to SMD TTE	0.47	0.64	0.3	0.086735
	(Hoon et al., 2013)	Treadmill, cycle incremental, leg extension etc.	0.79	1.35	0.23	0.285714
	(McMahon et al., 2017)	Treadmill, cycle incremental, leg extension etc.	0.33	0.5	0.15	0.089286
Muscle strength/MS	(Evangelista et al., 2024)	Handgrip, Knee ext/flex etc.	0.26	0.48	0.03	0.114796	0.08(0.03, 0.12)	0.337	Fixed	z = 3.519 p = 0.000	q=10.55 p=0.159
	(Esen et al., 2023)	Isokinetic knee Extension, (5×6 s)	0.03	0.74	-0.86	0.408163
	(Alvares et al., 2022)	Maximal voluntary contraction (MVC) and peaktorque	0.08	0.15	0.01	0.035714
	(Wong et al., 2021)	(High-Intensity Interval Training (HIIT))	0.08	0.3	-0.14	0.135204
	(Tan et al., 2023)	(Squat bench press)	0.204	0.411	-0.004	0.103827
	(Tan et al., 2024)	(30S cycle sprint)	0.14	0.349	-0.073	0.070408
	(Alsharif et al., 2023)	(Multimodal high-intensity interval exercise)	0.01	0.08	-0.06	0.035714
	(Esen et al., 2023)	(Knee extension)	0.25	0.48	0.02	0.117347
Muscle endurance/ME	(Evangelista et al., 2024)	Bench-press, shoulder etc. Press	0.31	0.51	0.1	0.104592	0.31(0.24, 0.38)	0	Fixed	z = 8.626 p = 0.000	q=0.00 p=1
	(Alvares et al., 2022)	Isotonic contractions (forearm flexor, Hamstrings, pectoralis major etc.)	0.31	0.38	0.23	0.038265
Maximal Oxygen Uptake/VO2max	(McMahon et al., 2017)	Graded-Exercise Performance test,Treadmill, cycle incremental, leg extension etc.	0.25	0.56	-0.06	0.158163	0.16(0.01, 0.31)	0	Fixed	z = 2.134 p = 0.033	q=2.57 p=0.033
	(Hoon et al., 2013)	Graded exercise tests to exhaustion in normoxia	0.26	0.62	-0.1	0.183673
	(Hogwood et al., 2023)	HIIT,Treadmill, cycle incremental, leg extension etc.	0.26	0.57	-0.05	0.135204
	(Gao et al., 2021)	VO2MAX SD to SMD	0.01	0.25	-0.22	0.119898
Subgroup
Athlete/ ATH	(Van De Walle & Vukovich, 2018)	Endurance	0.1	0.61	-0.41	0.120153	Athlete 0.20 (0.04, 0.35)	0.545	Random	z = 2.433 p = 0.015	q=10.99 p=0.051
	(Campos et al., 2018)	Endurance	0.04	0.15	-0.05	0.0510204	Athlete Aerobic Endurance 0.08 -0.01 0.16	38.5	Fixed	z = 1.719 p = 0.086
	(Evangelista et al., 2024)	Muscle strength	0.48	0.88	0.08	0.204082	Athletes Muscle Strength 0.27 0.07 0.46	30.8	Fixed	z = 2.695 p = 0.007
	(Evangelista et al., 2024)	Muscle endurance	0.5	0.85	0.14	0.181122
	(Alvares et al., 2022)	Muscle strength	0.2	0.42	-0.02	0.112245
	(Alvares et al., 2022)	Muscle endurance	0.27	0.82	-0.28	0.280612
Reversed SMD	(Gao et al., 2021)	MD to VO2 stamina	0.05	0.3	-0.2	0.127551
Non-athletes (no training) NON	(Van De Walle & Vukovich, 2018)	Endurance	0.32	0.47	0.1	0.0943878	Non-athletes 0.15 (0.07, 0.24)	0	Fixed	z = 3.399 p = 0.001	q=3.48 p=0.48
	(Campos et al., 2018)	Endurance	0.25	0.38	0.11	0.0688776	Non-athletes Aerobic Endurance 0.26 0.16 0.37	0	Fixed	z = 4.899 p = 0.000
	(Evangelista et al., 2024)	Muscle strength	0.04	0.68	-0.6	0.326531	Non-athletes Muscle Strength 0.08 -0.04 0.20	0	Fixed	z = 1.255 p = 0.210
	(Alvares et al., 2022)	Muscle strength	0.08	0.2	-0.05	0.0637755
	(Alvares et al., 2022)	Muscle endurance	0.18	1.13	-0.77	0.484694
Reversed SMD	(Gao et al., 2021)	MD to VO2 endurance	0.09	0.56	-0.38	0.239796
						0
Dose/DOSE	(Evangelista et al., 2024)	Muscular Endurance ≤ 6.4 mmol/day (≤400mg/dd)	0.57	0.97	0.17	0.204082	Dosage of 4.6–8.3 mmol/day 0.20 (-0.01, 0.40)	0.656	Random	z = 1.873 p = 0.061	q=11.62 p=0.02
	(Evangelista et al., 2024)	Muscle endurance > 6.4 mmol/day (>400mg/d)	0.17	0.42	-0.08	0.127551
	(Alsharif et al., 2023)	< 8 mmol/day total work	-0.14	0.09	-0.37	0.117347
	(Alsharif et al., 2023)	≥ 8 mmol/day total work	0.23	0.49	-0.03	0.132653
	(Alsharif et al., 2023)	< 8 mmol/day average power output	0.19	0.4	-0.02	0.107143	Dosage of 8.3–16.4 mmol/day 0.14 (0.02, 0.27)	0.175	Fixed	z = 2.187 p = 0.029	q=4.85 p0.303
	(Alsharif et al., 2023)	≥ 8 mmol/day average power output	0.27	0.54	0.01	0.135204
	(Tan et al., 2024)	11.2 to ~13 mmol Mean Power Output	-0.17	0.34	-0.38	0.183673
	(Tan et al., 2024)	5.6 to 8.3 mmol Mean Power Output	0.29	0.59	0.01	0.147959
	(Tan et al., 2024)	11.2 to ~13 mmol Peak Power Output	0.01	0.35	-0.33	0.173469
	(Tan et al., 2024)	5.6 to 8.3 mmol Peak Power Output	0.22	0.48	-0.05	0.135204
						0
Time/ TIME	(Evangelista et al., 2024)	2-3 hours before the muscle endurance exercise	0.24	0.49	0	0.125	Acute 0.20 (0.10, 0.30)	0.67	Random	z = 3.911 p = 0.000	q=33.37 p=0.000
	(Evangelista et al., 2024)	Muscular endurance numbers 3-8 days	0.04	0.79	0.01	0.19898
	(Evangelista et al., 2024)	2-3 hours before muscle strength exercise	0.2	0.55	-0.16	0.181122
	(Evangelista et al., 2024)	Muscle strength exercise after 3-8 days	0.33	0.64	0.02	0.158163
	(Coggan et al., 2021)	acute muscle strength exercise	0.54	0.71	0.37	0.0867347
	(Coggan et al., 2021)	muscle strength exercise after 5-6 days	0.25	0.49	0.01	0.122449
	(Alvares et al., 2022)	1.5h-4h before muscle strength exercise	0.12	0.24	-0.01	0.0637755
	(Alvares et al., 2022)	Muscle strength exercise after 4-8 days	0.04	0.13	-0.05	0.0459184	Chronic 0.13 (0.07, 0.20)	0.271	Fixed	z = 4.116 p = 0.000	q=16.47 p=0.171
	(Alvares et al., 2022)	1.5h-4h before muscle endurance exercise	0.25	0.45	0.05	0.102041
	(Alvares et al., 2022)	Muscle endurance exercise after 4-8 days	0.42	0.71	0.12	0.15051
	(Esen et al., 2023)	2-3h before Peak power output exercise	0.25	0.48	0.02	0.117347
	(Esen et al., 2023)	2-3h before Mean power output exercise	0.28	0.53	0.03	0.127551
	(Esen et al., 2023)	2-3h before Time to peak power exercise	−0.78	-0.43	-1.14	0.181122
	(Alsharif et al., 2023)	Single-day before total work exercise	-0.1	0.07	-0.28	0.0892857
	(Alsharif et al., 2023)	total work exercise after Multi-day (3-7d)	0.34	0.6	0.09	0.130102
	(Alsharif et al., 2023)	Single-day before Average power output exercise	0.12	0.26	-0.03	0.0739796
	(Alsharif et al., 2023)	average power output after Multi-day (3-7d)	0.27	0.54	0.01	0.135204
	(Wong et al., 2022)	2-3h before endurance exercise (exercise duration 30 min)	0.1	0.28	-0.08	0.0918367
	(Wong et al., 2022)	endurance time exercise after 3-15 days (exercise duration 30 min)	0.3	0.59	0	0.15051
	(Wong et al., 2022)	2-3h before endurance exercise (exercise duration 60 min)	0.03	0.52	-0.46	0.25
	(Wong et al., 2022)	endurance time exercise after 3-15 days (exercise duration 60 min)	0.22	0.68	-0.23	0.232143
	(Wong et al., 2021)	2-3h before Average power output exercise	-0.18	0.31	-0.66	0.247449
	(Wong et al., 2021)	Average power output exercise after 3-6d	0.04	0.4	-0.31	0.181122
	(Wong et al., 2021)	2-3h before Peak Power Output	0.05	0.37	-0.26	0.160714
	(Wong et al., 2021)	Peak Power Output exercise after 5-6d	0.11	0.41	-0.2	0.155612
	(Tan et al., 2024)	Mean Power Output after 5-6d	-0.02	0.34	-0.38	0.183673
	(Tan et al., 2024)	2.5-3h before Mean Power Output	0.29	0.59	-0.01	0.153061
	(Tan et al., 2024)	Peak Power Output exercise after 5-6d	0.05	0.49	-0.39	0.22449
	(Tan et al., 2024)	2.5-3h before Peak Power Output	0.16	0.41	-0.08	0.125
